# Supplementary material for: The Importance of HDL-Cholesterol and Fat-Free Percentage as Protective Markers in Risk Factor Hierarchy for Patients with Metabolic Syndrome
Source: Metabolites. 2022 Dec 4;12(12):1217. doi: 10.3390/metabo12121217 (PMC9784319; doi:10.3390/metabo12121217)
Supplement: Supplementary file 1 [file metabolites-12-01217-s001.zip]

Archive with 1 entries (1 files):
- metabolites-1988866-supplementary.pdf
